# Supplementary material for: Utilization and Regional Differences of In-Patient Services for Peripheral Arterial Disease and Acute Limb Ischemia in Germany: Secondary Analysis of Nationwide DRG Data
Source: J Clin Med. 2022 Apr 11;11(8):2116. doi: 10.3390/jcm11082116 (PMC9025059; doi:10.3390/jcm11082116)
Supplement: Supplementary file 1 [file jcm-11-02116-s001.zip]

Archive with 1 entries (1 files):
- jcm-1656543-supplementary.pdf
